# Supplementary material for: A phase II study of talazoparib monotherapy in patients with wild-type BRCA1 and BRCA2 with a mutation in other homologous recombination genes
Source: Nat Cancer. 2022 Oct 17;3(10):1181–91. doi: 10.1038/s43018-022-00439-1 (PMC9586861; doi:10.1038/s43018-022-00439-1)
Supplement: Source Data Fig. 1 — Statistical source data. [file 43018_2022_439_MOESM3_ESM.xlsx]

## Sheet: Fig. 1A
Mutation	Best Change in SLD by RECIST (%)
gATM	46.2
sPTEN	29.1
gATM	25
RAD50	20.5
sPTEN	18.5
gATM	15
sATM	6.9
gBRIP1	0
sPTEN	0
gCHEK2	0
sATR	0
gCHEK2	-1.6
gPALB2, gBRIP1	-6.8
sPTEN	-11.7
gPALB2	-23.4
gPALB2	-23.5
gCHEK2, gFANCA, sPTEN	-35.3
gPALB2	-40.3
gPALB2	-54
gPALB2	-100

## Sheet: Fig. 1B
Mutation	Duration of Therapy (days)
gCHEK2, gFANCA, sPTEN	36
gCHEK2	37
gPALB2	41
gPALB2	54
sPTEN	55
gPALB2	56
gATM	63
sATR	111
gBRIP1	120
gPALB2	166
sPTEN	167
sATM	168
gPALB2	213
gATM	223
gATM	231
gPALB2, gBRIP1	242
RAD50	260
sPTEN	333
sPTEN	343
gCHEK2	363
