# Supplementary material for: A phase II study of talazoparib monotherapy in patients with wild-type BRCA1 and BRCA2 with a mutation in other homologous recombination genes
Source: Nat Cancer. 2022 Oct 17;3(10):1181–91. doi: 10.1038/s43018-022-00439-1 (PMC9586861; doi:10.1038/s43018-022-00439-1)
Supplement: Source Data Fig. 2 — Statistical source data. [file 43018_2022_439_MOESM4_ESM.xlsx]

## Sheet: Fig. 2A
Primary	Metastasis
32	40
41	5
51	71
18	24
15	27
61	36
26	26
57	24
18	3
54	9
	12
	23
	62
	25

## Sheet: Fig. 2B
Best Change in SLD by RECIST (%)	HRD Score
0	36
18.5	40
29.1	24
20.5	12
25	25
46.2	15
-54	67
-11.7	9
-23.5	62
0	26
15	26
-23.4	71
0	5
-100	61
-40.3	41
-35.3	24
