# Supplementary material for: A phase II study of talazoparib monotherapy in patients with wild-type BRCA1 and BRCA2 with a mutation in other homologous recombination genes
Source: Nat Cancer. 2022 Oct 17;3(10):1181–91. doi: 10.1038/s43018-022-00439-1 (PMC9586861; doi:10.1038/s43018-022-00439-1)
Supplement: Source Data Fig. 3 — Statistical source data. [file 43018_2022_439_MOESM5_ESM.xlsx]

## Sheet: Fig. 3
	breast	breast	breast	breast	breast	pancreas	testicular	breast	breast	breast	pancreas	uterine	parotid	breast	colon	breast	pancreas	breast
PTEN	1	0	1	0	1	0	0	0	0	1	0	1	0	0	0	0	0	0
TP53	1	0	1	0	0	0	0	1	1	0	0	0	0	0	0	0	0	0
HDAC2	0	1	0	0	0	0	0	0	0	0	0	0	0	0	0	0	0	0
PALB2	0	1	0	1	0	1	0	0	0	0	0	0	0	1	0	1	0	1
PIK3CA	0	1	1	1	1	0	0	0	1	1	0	1	0	1	0	0	0	0
POLE	0	1	0	0	0	0	0	0	0	0	0	0	0	0	0	0	0	0
RUNX1	0	0	0	1	0	0	0	0	0	0	0	0	0	0	0	0	0	0
FANCA	0	0	0	0	1	0	0	0	0	0	0	0	0	0	0	0	0	0
CHEK2	0	0	0	0	1	0	1	1	0	0	0	0	0	0	0	0	0	0
RB1	0	0	0	0	1	0	0	1	0	1	0	0	0	0	0	0	0	0
APC	0	0	0	0	1	0	0	0	0	0	0	0	0	0	0	0	0	0
BRIP1	0	0	0	0	0	1	0	0	0	0	0	0	0	0	0	0	0	0
ATM	0	0	0	0	0	0	1	0	0	1	1	0	0	0	1	0	1	0
ATR	0	0	0	0	0	0	0	0	1	0	0	0	0	0	0	0	0	0
KRAS	0	0	0	0	0	0	0	0	1	1	1	0	0	0	0	0	1	0
NF1	0	0	0	0	0	0	0	0	0	0	0	1	0	0	1	0	0	0
ZFP36L1	0	0	0	0	0	0	0	0	0	0	0	0	0	0	1	0	0	0
MAP2K4	0	0	0	0	0	0	0	0	0	0	0	0	0	0	1	0	0	0
EP300	0	0	0	0	0	0	0	0	0	0	0	0	0	0	0	1	0	0
RAD50	0	0	0	0	0	0	0	0	0	0	0	0	0	0	0	0	0	0
