# Supplementary material for: A phase II study of talazoparib monotherapy in patients with wild-type BRCA1 and BRCA2 with a mutation in other homologous recombination genes
Source: Nat Cancer. 2022 Oct 17;3(10):1181–91. doi: 10.1038/s43018-022-00439-1 (PMC9586861; doi:10.1038/s43018-022-00439-1)
Supplement: Source Data Fig. 5 — Statistical source data. [file 43018_2022_439_MOESM7_ESM.xlsx]

## Sheet: Fig. 5A
	Fraction of Variants
A[C>A]A	0.0106027
A[C>A]C	0.0111221
A[C>A]G	0.00397085
A[C>A]T	0.00633889
A[C>G]A	0.0133448
A[C>G]C	0.00695966
A[C>G]G	0.00374312
A[C>G]T	0.0106775
A[C>T]A	0.0113713
A[C>T]C	0.0097987
A[C>T]G	0.00997121
A[C>T]T	0.00991769
A[T>A]A	0.00395029
A[T>A]C	0.00341863
A[T>A]G	0.00929721
A[T>A]T	0.00461257
A[T>C]A	0.00830569
A[T>C]C	0.00647235
A[T>C]G	0.0117099
A[T>C]T	0.0134703
A[T>G]A	0.00436901
A[T>G]C	0.00254403
A[T>G]G	0.00573895
A[T>G]T	0.00195361
C[C>A]A	0.0185696
C[C>A]C	0.0248742
C[C>A]G	0.00406345
C[C>A]T	0.0182323
C[C>G]A	0.0124462
C[C>G]C	0.00694521
C[C>G]G	0.0108336
C[C>G]T	0.0142199
C[C>T]A	0.0297334
C[C>T]C	0.0261736
C[C>T]G	0.0280835
C[C>T]T	0.0173583
C[T>A]A	0.00425634
C[T>A]C	0.005019
C[T>A]G	0.0125727
C[T>A]T	0.011824
C[T>C]A	0.00457574
C[T>C]C	0.00660404
C[T>C]G	0.0121506
C[T>C]T	0.0153603
C[T>G]A	0.000973047
C[T>G]C	0.00679187
C[T>G]G	0.00532543
C[T>G]T	0.000321243
G[C>A]A	0.0153215
G[C>A]C	0.0135066
G[C>A]G	0.00446219
G[C>A]T	0.0156917
G[C>G]A	0.00694882
G[C>G]C	0.013342
G[C>G]G	0.0061688
G[C>G]T	0.0104532
G[C>T]A	0.018094
G[C>T]C	0.0240751
G[C>T]G	0.00915303
G[C>T]T	0.0133531
G[T>A]A	0
G[T>A]C	0.00522286
G[T>A]G	0.00484189
G[T>A]T	0
G[T>C]A	0.00437509
G[T>C]C	0.00980567
G[T>C]G	0.0047975
G[T>C]T	0.00350041
G[T>G]A	0
G[T>G]C	0.00127792
G[T>G]G	0.00557387
G[T>G]T	0.00454433
T[C>A]A	0.017606
T[C>A]C	0.023048
T[C>A]G	0.00476335
T[C>A]T	0.0134355
T[C>G]A	0.0294963
T[C>G]C	0.0193394
T[C>G]G	0.00504682
T[C>G]T	0.0349776
T[C>T]A	0.0365185
T[C>T]C	0.036212
T[C>T]G	0.0194191
T[C>T]T	0.0288785
T[T>A]A	0.0018325
T[T>A]C	0.00462722
T[T>A]G	0
T[T>A]T	0.00434039
T[T>C]A	0.00417361
T[T>C]C	0.00818102
T[T>C]G	0.00691066
T[T>C]T	0.00883851
T[T>G]A	0
T[T>G]C	0.00566352
T[T>G]G	0.00437894
T[T>G]T	0.00683405

## Sheet: Fig. 5B
	gPALB2	gPALB2	gPALB2	gPALB2	gPALB2	gCHEK2/gFANCA/sPTEN	gCHEK2	gBRIP1	gPALB2/gBRIP1	sPTEN	sPTEN	sPTEN	sPTEN	gCHEK2	gATM	sATR	sRAD50	gATM	gATM
other	10.1692	10.3981	11.3153	12.5319	20.5588	26.9054	30.2816	34.3806	36.5377	41.2864	48.9899	49.6215	49.8773	59.2404	76.656	82.7267	87.7872	92.0637	100
gPALB2	89.8308	89.6019	88.6847	87.4681	79.4412	73.0946	69.7184	65.6194	63.4623	58.7136	51.0101	50.3785	50.1227	40.7596	23.344	17.2733	12.2128	7.93633	2.32328e-17

## Sheet: Fig. 5C
Percentage of gPALB2 signature	65.6194	58.7136	89.6019	51.0101	79.4412	73.0946	63.4623	40.7596	69.7184	17.2733	50.1227	2.32328e-17	50.3785	12.2128	89.8308	23.344	87.4681	7.93633	88.6847
Best Change in SLD by RECIST (%)	0	18.5	-40.3	0	-23.4	-35.3	-6.8	-1.6	0	0	29.1	46.2	-11.7	20.5	-100	15	-23.5	25	-54
