# Supplementary material for: A phase II study of talazoparib monotherapy in patients with wild-type BRCA1 and BRCA2 with a mutation in other homologous recombination genes
Source: Nat Cancer. 2022 Oct 17;3(10):1181–91. doi: 10.1038/s43018-022-00439-1 (PMC9586861; doi:10.1038/s43018-022-00439-1)
Supplement: Source Data Extended Data Fig. 3 — Statistical source data. [file 43018_2022_439_MOESM9_ESM.xlsx]

## Sheet: ExtData_Fig3
Natera.Patient.ID	Primary.Institute.Patient.ID	Hugo.Gene	Mutation	Tumor.VAF	Plasma.Baseline.VAF	Confidence.Baseline.variant	Plasma.Progression.VAF	Confidence.Progression.variant	Existing.DB.ID.dBSNP.or.COSMIC.	Functional_Annot.SIFT	Functional_Annot.PolyPhen	Notes
CI001	TBB-B-001	SMIM13	chr6_11134825_C_A	NA	0.009	-	0.3171	HIGH	NA	deleterious_low_confidence(0)	probably_damaging(0.95)	Tissue WES was not performed as tissue sample unavailable
CI001	TBB-B-001	VNN2	chr6_133065584_G_C	NA	0.009	-	0.0726	HIGH	NA	deleterious(0.01)	possibly_damaging(0.813)	Tissue WES was not performed as tissue sample unavailable
CI001	TBB-B-001	FAM179B	chr14_45432660_C_G	NA	0.009	-	0.1318	HIGH	NA	deleterious(0.01)	possibly_damaging(0.542)	Tissue WES was not performed as tissue sample unavailable
CI001	TBB-B-001	LRRN4CL	chr11_62455572_T_C	NA	0.009	-	0.2477	HIGH	NA	deleterious(0.01)	possibly_damaging(0.864)	Tissue WES was not performed as tissue sample unavailable
CI001	TBB-B-001	F13A1	chr6_6251145_C_T	NA	0.009	-	0.3494	HIGH	COSM1080885	deleterious(0.03)	possibly_damaging(0.669)	Tissue WES was not performed as tissue sample unavailable
CI001	TBB-B-001	BRINP1	chr9_121971125_C_A	NA	0.009	-	0.2231	HIGH	rs12378280,COSM1104621,COSM3653688	deleterious(0.04)	probably_damaging(0.948)	Tissue WES was not performed as tissue sample unavailable
CI001	TBB-B-001	ZFP36L1	chr14_69256906_G_A	NA	0.009	-	0.2574	HIGH	NA	deleterious(0)	probably_damaging(0.996)	Tissue WES was not performed as tissue sample unavailable
CI001	TBB-B-001	PPP1R9B	chr17_48227420_T_A	NA	0.009	-	0.1866	HIGH	NA	deleterious(0)	benign(0.009)	Tissue WES was not performed as tissue sample unavailable
CI001	TBB-B-001	CHEK2	chr22_29090061_G_A	NA	0.0147	LOW	0.291	HIGH	NA	deleterious(0)	probably_damaging(0.937)	Tissue WES was not performed as tissue sample unavailable
CI001	TBB-B-001	TCTN2	chr12_124184346_T_G	NA	0.009	-	0.0822	HIGH	NA	deleterious(0)	probably_damaging(0.971)	Tissue WES was not performed as tissue sample unavailable
CI001	TBB-B-001	ACACA	chr17_35578729_A_C	NA	0.009	-	0.0886	HIGH	NA	deleterious(0)	probably_damaging(0.999)	Tissue WES was not performed as tissue sample unavailable
CI001	TBB-B-001	SH3PXD2A	chr10_105377011_T_C	NA	0.009	-	0.1077	HIGH	NA	deleterious(0)	possibly_damaging(0.823)	Tissue WES was not performed as tissue sample unavailable
CI001	TBB-B-001	STMND1	chr6_17129395_T_G	NA	0.009	-	0.0357	LOW	NA	deleterious(0)	probably_damaging(1)	Tissue WES was not performed as tissue sample unavailable
CI001	TBB-B-001	JAK1	chr1_65325882_G_A	NA	0.009	LOW	0.3195	HIGH	NA	deleterious(0)	probably_damaging(0.999)	Tissue WES was not performed as tissue sample unavailable
CI001	TBB-B-001	MSX1	chr4_4864644_G_C	NA	0.009	-	0.152	HIGH	NA	deleterious(0)	probably_damaging(0.999)	Tissue WES was not performed as tissue sample unavailable
CI001	TBB-B-001	RDH12	chr14_68191920_G_T	NA	0.009	-	0.2868	HIGH	NA	deleterious(0)	probably_damaging(1)	Tissue WES was not performed as tissue sample unavailable
CI001	TBB-B-001	AGO2	chr8_141569530_C_A	NA	0.009	-	0.0554	HIGH	NA	deleterious(0)	probably_damaging(0.987)	Tissue WES was not performed as tissue sample unavailable
CI001	TBB-B-001	CYP4F12	chr19_15794546_T_A	NA	0.009	-	0.2691	HIGH	NA	deleterious(0)	probably_damaging(0.956)	Tissue WES was not performed as tissue sample unavailable
CI001	TBB-B-001	COQ6	chr14_74426133_A_C	NA	0.009	-	0.201	HIGH	NA	deleterious(0)	probably_damaging(1)	Tissue WES was not performed as tissue sample unavailable
CI001	TBB-B-001	MAN2A1	chr5_109200762_C_G	NA	0.009	-	0.0736	HIGH	NA	deleterious(0)	probably_damaging(0.999)	Tissue WES was not performed as tissue sample unavailable
CI001	TBB-B-001	INF2	chr14_105168029_G_A	NA	0.009	-	0.2603	HIGH	NA	deleterious(0)	probably_damaging(0.965)	Tissue WES was not performed as tissue sample unavailable
CI001	TBB-B-001	ZHX2	chr8_123965471_A_G	NA	0.009	LOW	0.0884	HIGH	COSM3995843	deleterious(0)	possibly_damaging(0.799)	Tissue WES was not performed as tissue sample unavailable
CI002	TBB-B-002	CCDC159	chr19_11460667_G_A	ND	0.009	-	0.034	LOW	NA	deleterious(0.01)	probably_damaging(0.98)
CI002	TBB-B-002	SLC18A3	chr10_50818871_C_T	ND	0.009	-	0.0725	HIGH	NA	deleterious(0.01)	possibly_damaging(0.676)
CI002	TBB-B-002	TNFSF4	chr1_173176294_C_T	ND	0.009	-	0.0381	HIGH	NA	deleterious(0.03)	benign(0.156)
CI002	TBB-B-002	SCN2A	chr2_166245243_G_A	ND	0.0145	LOW	0.0764	HIGH	NA	deleterious(0.03)	probably_damaging(0.959)
CI002	TBB-B-002	OR9G4	chr11_56510422_G_T	ND	0.009	-	0.0847	HIGH	COSM3953409	deleterious(0.03)	probably_damaging(0.979)
CI002	TBB-B-002	TRPM7	chr15_50867244_A_C	ND	0.009	-	0.0313	LOW	NA	deleterious(0)	probably_damaging(0.996)
CI002	TBB-B-002	WWC3	chrX_10102572_G_T	ND	0.009	-	0.0288	HIGH	NA	deleterious(0)	probably_damaging(0.999)
CI002	TBB-B-002	PCDH11X	chrX_91134112_C_G	ND	0.009	-	0.0298	HIGH	rs755654846,COSM1126412,COSM1126413,COSM1599811	deleterious(0)	probably_damaging(0.973)
CI002	TBB-B-002	OGDH	chr7_44714135_T_G	ND	0.009	-	0.036	HIGH	NA	deleterious(0)	probably_damaging(0.962)
CI002	TBB-B-002	MYD88	chr3_38182316_A_C	ND	0.009	-	0.085	HIGH	NA	deleterious(0)	probably_damaging(0.993)
CI002	TBB-B-002	CTSC	chr11_88027502_C_T	ND	0.009	-	0.0338	HIGH	NA	deleterious(0)	probably_damaging(0.999)
CI008	TBB-B-008	CDK5R2	chr2_219825612_G_T	ND	0.009	-	0.0419	HIGH	NA	deleterious_low_confidence(0)	benign(0.181)
CI008	TBB-B-008	ADPRHL1	chr13_114098878_G_A	ND	0.009	-	0.0429	HIGH	COSM5842216	deleterious(0.01)	probably_damaging(1)
CI008	TBB-B-008	TNK2	chr3_195605925_T_C	ND	0.0114	LOW	0.0374	HIGH	NA	deleterious(0.02)	possibly_damaging(0.478)
CI008	TBB-B-008	NF1	chr17_29667580_G_A	ND	0.009	-	0.0459	HIGH	NA	deleterious(0.03)	probably_damaging(0.952)
CI008	TBB-B-008	CELSR1	chr22_46790053_G_T	ND	0.009	-	0.0327	HIGH	NA	deleterious(0.04)	benign(0.146)
CI008	TBB-B-008	LIPH	chr3_185229384_C_G	ND	0.009	-	0.0369	HIGH	NA	deleterious(0.04)	possibly_damaging(0.78)
CI008	TBB-B-008	SPDEF	chr6_34506134_T_C	ND	0.009	-	0.0412	HIGH	NA	deleterious(0)	possibly_damaging(0.842)
CI008	TBB-B-008	SGMS2	chr4_108831599_C_A	ND	0.009	-	0.0541	HIGH	NA	deleterious(0)	probably_damaging(0.999)
CI008	TBB-B-008	SH3D19	chr4_152096381_C_A	ND	0.009	-	0.0469	HIGH	NA	deleterious(0)	benign(0.244)
CI008	TBB-B-008	STEAP2	chr7_89856700_A_C	ND	0.009	-	0.0372	LOW	NA	deleterious(0)	probably_damaging(1)
CI009	TBB-B-009	TENM3	chr4_183713829_A_T	NA	0.009	-	0.0496	HIGH	COSM3337988	deleterious(0)	possibly_damaging(0.869)	Tissue WES was not performed as tissue sample unavailable
CI009	TBB-B-009	LIG4	chr13_108863591_G_A	NA	0.009	-	0.0826	HIGH	NA	deleterious(0)	benign(0.055)	Tissue WES was not performed as tissue sample unavailable
CI012	TBB-B-012	PXDNL	chr8_52322069_A_T	0.0865	0.009	-	0.0316	HIGH	NA	deleterious(0.01)	benign(0.309)
CI012	TBB-B-012	ABCA12	chr2_215851315_G_A	ND	0.0372	LOW	0.1575	HIGH	NA	deleterious(0)	benign(0.285)
CI014	TBB-B-014	NME4	chr16_449007_C_T	ND	0.009	-	0.0288	HIGH	NA	deleterious(0.02)	possibly_damaging(0.451)
CI014	TBB-B-014	PCDH15	chr10_55973701_T_A	0.2118	0.009	-	0.0611	LOW	NA	deleterious(0)	probably_damaging(0.993)
CI015	TBB-B-015	POF1B	chrX_84634422_C_G	0.2774	0.009	-	0.1398	HIGH	NA	deleterious_low_confidence(0)	unknown(0)
CI015	TBB-B-015	COL14A1	chr8_121301938_C_T	0.3221	0.009	-	0.1077	HIGH	rs753420654,COSM3165737	deleterious(0)	probably_damaging(0.915)
CI015	TBB-B-015	ST8SIA1	chr12_22408250_C_T	0.271	0.009	-	0.1075	HIGH	NA	deleterious(0)	probably_damaging(0.985)
CI015	TBB-B-015	CXorf22	chrX_35974261_C_A	0.2611	0.009	-	0.127	LOW	NA	deleterious(0)	probably_damaging(1)
CI017	TBB-B-018	HIST1H2BG	chr6_26216733_T_G	0.2733	0.009	-	0.5277	HIGH	NA	deleterious_low_confidence(0.01)	possibly_damaging(0.859)
CI017	TBB-B-018	MAGEC1	chrX_140995124_C_A	0.2883	0.009	-	0.4932	HIGH	NA	deleterious_low_confidence(0)	possibly_damaging(0.893)
CI017	TBB-B-018	ZNF768	chr16_30535923_T_C	0.3971	0.009	-	0.3476	HIGH	NA	deleterious_low_confidence(0)	probably_damaging(0.999)
CI017	TBB-B-018	ROCK1	chr18_18533608_G_A	0.1689	0.009	-	0.0909	HIGH	NA	deleterious(0.01)	benign(0.097)
CI017	TBB-B-018	PANX3	chr11_124487338_C_T	0.3125	0.009	-	0.4081	HIGH	rs149324907,COSM3383285	deleterious(0.01)	possibly_damaging(0.787)
CI017	TBB-B-018	IGFBP1	chr7_45931561_G_A	0.2042	0.009	-	0.1828	HIGH	rs146202574,COSM3765352	deleterious(0.01)	benign(0.108)
CI017	TBB-B-018	WDR49	chr3_167319988_C_T	0.2275	0.009	-	0.1094	HIGH	NA	deleterious(0.02)	possibly_damaging(0.901)
CI017	TBB-B-018	KRTAP12-4	chr21_46074527_C_G	0.1683	0.009	LOW	0.2232	HIGH	NA	deleterious(0.02)	possibly_damaging(0.765)
CI017	TBB-B-018	AP3B2	chr15_83335669_T_C	ND	0.009	-	0.0363	HIGH	NA	deleterious(0.03)	benign(0.115)
CI017	TBB-B-018	SH3GL3	chr15_84116326_G_T	0.1463	0.009	-	0.2613	HIGH	NA	deleterious(0.03)	benign(0.012)
CI017	TBB-B-018	NFE2L2	chr2_178097997_G_A	0.1547	0.009	-	0.12	HIGH	NA	deleterious(0.03)	benign(0.051)
CI017	TBB-B-018	GAS6	chr13_114542707_C_T	0.1861	0.009	-	0.2268	HIGH	NA	deleterious(0.03)	benign(0.006)
CI017	TBB-B-018	MSANTD4	chr11_105880647_C_T	0.2493	0.009	-	0.3739	HIGH	NA	deleterious(0.03)	probably_damaging(0.971)
CI017	TBB-B-018	BAG6	chr6_31617094_G_A	0.3344	0.009	-	0.4944	HIGH	NA	deleterious(0.03)	probably_damaging(0.971)
CI017	TBB-B-018	CALD1	chr7_134613647_A_G	0.1722	0.009	-	0.219	HIGH	NA	deleterious(0.03)	unknown(0)
CI017	TBB-B-018	DNAH3	chr16_20999312_G_A	0.2576	0.009	-	0.1617	HIGH	COSM968266,COSM968267	deleterious(0.04)	possibly_damaging(0.612)
CI017	TBB-B-018	USP19	chr3_49151444_T_C	0.1415	0.009	-	0.2256	HIGH	NA	deleterious(0.04)	benign(0.093)
CI017	TBB-B-018	TAS2R4	chr7_141478968_G_T	0.1859	0.009	-	0.1648	HIGH	NA	deleterious(0)	probably_damaging(0.938)
CI017	TBB-B-018	WDR24	chr16_737638_G_A	0.0772	0.009	-	0.0948	HIGH	NA	deleterious(0)	probably_damaging(0.998)
CI017	TBB-B-018	AICDA	chr12_8758009_G_A	0.1964	0.009	-	0.2907	HIGH	NA	deleterious(0)	probably_damaging(0.976)
CI017	TBB-B-018	OR51Q1	chr11_5443552_T_G	0.2786	0.009	-	0.3612	HIGH	NA	deleterious(0)	possibly_damaging(0.623)
CI017	TBB-B-018	VWF	chr12_6091115_C_A	0.2054	0.009	-	0.1804	HIGH	NA	deleterious(0)	possibly_damaging(0.831)
CI017	TBB-B-018	KCNA3	chr1_111217049_G_A	0.2486	0.009	-	0.256	HIGH	COSM1332628	deleterious(0)	probably_damaging(1)
CI017	TBB-B-018	SATL1	chrX_84362931_T_G	0.4371	0.0153	LOW	0.5091	HIGH	NA	deleterious(0)	probably_damaging(0.989)
CI017	TBB-B-018	FAM110B	chr8_59059799_G_A	0.1935	0.0121	LOW	0.2035	HIGH	COSM1206020	deleterious(0)	probably_damaging(0.993)
CI017	TBB-B-018	SCN11A	chr3_38924806_C_T	0.2335	0.009	-	0.1921	HIGH	rs147061364,COSM3593700	deleterious(0)	probably_damaging(1)
CI019	TBB-B-020	SERINC4	chr15_44092138_A_G	0.0738	0.009	-	0.1044	HIGH	NA	deleterious_low_confidence(0.02)	possibly_damaging(0.558)
CI019	TBB-B-020	TUBA3C	chr13_19751273_C_T	0.0965	0.0118	LOW	0.1036	HIGH	rs146654670,COSM107526	deleterious_low_confidence(0)	probably_damaging(0.926)
CI019	TBB-B-020	BDKRB1	chr14_96730060_A_G	0.0541	0.009	-	0.1047	HIGH	NA	deleterious(0.01)	possibly_damaging(0.849)
CI019	TBB-B-020	FAM193B	chr5_176951950_T_A	0.0703	0.0126	LOW	0.1343	HIGH	NA	deleterious(0.01)	possibly_damaging(0.624)
CI019	TBB-B-020	TMEM132C	chr12_129190010_C_T	0.0862	0.0104	LOW	0.0623	HIGH	rs574571083,COSM4146814,COSM4146815	deleterious(0.02)	possibly_damaging(0.663)
CI019	TBB-B-020	PCSK7	chr11_117095440_C_T	0.0819	0.009	-	0.1076	HIGH	NA	deleterious(0)	probably_damaging(0.969)
CI019	TBB-B-020	EPRS	chr1_220195755_C_T	0.071	0.009	-	0.0438	HIGH	NA	deleterious(0)	probably_damaging(0.976)
CI019	TBB-B-020	SLC40A1	chr2_190428774_C_T	0.067	0.0134	LOW	0.0901	HIGH	COSM3990922	deleterious(0)	possibly_damaging(0.846)
CI019	TBB-B-020	MALRD1	chr10_19636726_G_A	0.0664	0.009	-	0.0913	HIGH	NA	deleterious(0)	probably_damaging(0.999)
CI019	TBB-B-020	NYAP2	chr2_226447152_C_A	0.0888	0.0108	LOW	0.1231	HIGH	COSM225166	deleterious(0)	probably_damaging(0.999)
CI019	TBB-B-020	BRWD1	chr21_40590195_A_G	ND	0.009	-	0.1088	HIGH	NA	deleterious(0)	probably_damaging(0.994)
CI019	TBB-B-020	GRIN2C	chr17_72845954_C_T	0.087	0.013	LOW	0.0909	HIGH	NA	deleterious(0)	probably_damaging(0.999)
CI019	TBB-B-020	GALE	chr1_24123396_C_A	0.0727	0.009	LOW	0.0695	HIGH	NA	deleterious(0)	probably_damaging(1)
CI019	TBB-B-020	DHH	chr12_49483694_A_T	0.1333	0.009	LOW	0.1061	HIGH	NA	deleterious(0)	possibly_damaging(0.495)
CI019	TBB-B-020	KRAS	chr12_25398284_C_T	0.0688	0.009	-	0.0841	HIGH	rs121913529,CM087372,COSM1135366,COSM1140133,COSM1140134,COSM12657,COSM49168,COSM520,COSM521,COSM522	deleterious(0)	benign(0.361)
CI019	TBB-B-020	TTC39B	chr9_15189604_G_C	0.0988	0.009	-	0.0667	HIGH	NA	deleterious(0)	probably_damaging(1)
CI019	TBB-B-020	ATP8B4	chr15_50190330_T_G	0.0584	0.009	-	0.0742	HIGH	NA	deleterious(0)	possibly_damaging(0.845)
